# Supplementary material for: Off the shelf: Investigating transfer of learning using commercially available virtual reality equipment
Source: PLoS One. 2023 Oct 3;18(10):e0279856. doi: 10.1371/journal.pone.0279856 (PMC10547175; doi:10.1371/journal.pone.0279856)
Supplement: S1 Data — (XLSX) [file pone.0279856.s001.xlsx]

## Sheet: Performance
			Perceived Skill Level	RW Putting Performance							RW Putting Performance
				Day 1							Day 2
				Pre Test (Test 1)		Post Test (Test 2)		Difference			Pre Test (Test 3)		Post Test (Test 4)		Difference
Participant #	Group			Average Accuracy	SD	Average Accuracy	SD	Average Accuracy			Average Accuracy	SD	Average Accuracy	SD	Average Accuracy
1	2		5								No show		No show		#VALUE!
2	2		5	11.2	4.1042	7.4	4.94862	-3.8			4	2.66667	4.6	4.67143	0.6
3	2		3	7.1	5.50656	5.9	4.90918	-1.2			10.1	5.21643	7.9	5.10882	-2.2
4	2		7	8.2	5.67255	3.6	2.87518	-4.6			7.8	4.77959	6.1	4.12176	-1.7
5	2		2	7	4.34613	8.3	4.62	1.3			5.3	6.05622	7.9	5.30094	2.6
6	2		6	8.6	3.09839	5.9	4.14863	-2.7			4.5	4.45346	3	2.44949	-1.5
7	2		6	7.2	5.97774	7.7	4.66786	0.5			6.2	3.4254	7.3	4.08384	1.1
8	2		3	7.5	5.08265	8.2	5.2873	0.7			8.5	4.50309	7.9	4.06749	-0.6
9	2		2	8.4	4.99333	4.1	2.079	-4.3			5.7	4.80856	6.8	3.2249	1.1
10	2		1	7.4	5.54176	9	5.92546	1.6			6.4	5.44059	9.3	6.05622	2.9
11	2		7	7.9	4.93176	9	5.92546	1.1			7.7	4.98999	8.7	5.86989	1
12	2		3	12.4	3.92145	10.3	5.43752	-2.1			8.7	4.83161	7.7	5.03433	-1
13	2		6								No show		No show		#VALUE!
14	2		1	6.2	4.68568	8.2	4.28952	2			7.1	4.90918	6.5	4.79004	-0.6
15	2		1	7	6.51494	7.3	5.1435	0.3			6.5	3.95109	5.5	3.89444	-1
16	2		3	8.7	3.77271	8	5.96285	-0.7			9.4	4.8808	8	5.18545	-1.4
17	2		7	3.7	2.58414	5.5	4.19656	1.8			5	4.21637	7.2	4.13118	2.2
18	2		2	12.2	4.31535	12.3	4.44847	0.1			7.8	5.13809	11.6	4.35125	3.8
19	2		5	8.3	6.05622	9.2	5.3707	0.9			8.8	4.63801	10.9	5.17365	2.1
20	2		6	10.2	4.15799	8.2	6.03324	-2			6.3	3.86005	6.8	4.39191	0.5
21	2		3	6	3.01846	5.1	5.62633	-0.9			8.5	4.08928	5.8	4.02216	-2.7
22	2		7	11	5.4365	5.7	4.98999	-5.3			6.4	3.3731	7.3	4.71522	0.9
23	2		3	4	2.4037	6.4	2.75681	2.4			4.8	3.08401	5	3.39935	0.2
24	2		6	10.8	5.09466	8.2	6.06996	-2.6			5.4	2.75681	9.4	3.77712	4
25	2		3	8.4	5.66078	10.6	4.71876	2.2			6.2	4.96208	4.6	2.41293	-1.6
26	2		6	6.4	4.0332	6.6	4.71876	0.2			6.1	4.28045	5.2	4.46716	-0.9
27	2		7	5.3	2.54078	3.7	2.00278	-1.6			5.9	4.38305	5	2.66667	-0.9
28	2		5	5.2	2.78089	4.8	3.3928	-0.4			4.7	3.16403	5.9	4.45845	1.2
29	2		2	6.8	5.76965	4.1	2.68535	-2.7			7.5	5.60258	6.3	3.83116	-1.2
30	2		5	13.3	4.05654	8	5.94418	-5.3			6.1	2.84605	5.3	3.6833	-0.8
31	2		5	8.7	4.39823	6.5	3.02765	-2.2			5.9	4.40833	4.1	3.5103	-1.8
32	2		4	5.6	4.42719	5.8	4.51664	0.2			4.3	3.653	4.3	1.76698	0
33	2		2	12.7	5.49848	11.6	5.75809	-1.1			8.2	4.6619	9.4	5.46097	1.2
34	1		2	9	5.59762	8.9	6.24411	-0.1			9	5.05525	9.4	5.81569	0.4
35	1		9	2.2	2.25093	3.4	2.36643	1.2			4.2	4.77959	2	2.16025	-2.2
36	1		3	5.7	4.90011	6.4	3.74759	0.7			7.4	5.18973	7.4	4.00555	0
37	1		6	5.1	4.8408	5.8	3.01109	0.7			7.8	3.96653	7	4.92161	-0.8
38	1		3	7.6	5.71936	9.8	5.53373	2.2			9.2	4.77959	11.2	4.68568	2
39	1		5	5.8	5.02881	6.4	5.48128	0.6			6.3	3.36815	5.1	4.60555	-1.2
40	1		3	8.5	5.42115	9.6	4.81202	1.1			5.9	4.25441	6.4	4.45222	0.5
41	1		5								No show		No show		#VALUE!
42	1		6	12.4	4.85798	7	5.12076	-5.4			7.2	4.70933	6	3.4641	-1.2
43	1		5	6.8	4.15799	4.6	3.43835	-2.2			7.5	5.06074	5.4	2.45855	-2.1
44	1		2	9.5	5.23344	7.3	3.80205	-2.2			6.2	4.04969	6.5	3.95109	0.3
45	1		7	8.1	5.13052	5.4	5.16828	-2.7			5.1	2.72641	4.4	4.00555	-0.7
46	1		5	6.9	4.28045	7.8	4.91709	0.9			7.4	4.59952	7.9	3.28126	0.5
47	1		5	4	3.43188	6.9	3.78447	2.9			8	4.6188	8.8	4.04969	0.8
48	1		5	10.6	6.3456	7.4	6.20394	-3.2			8.3	5.47824	5.6	4.83506	-2.7
49	1		5	10.2	4.63801	7.8	4.49197	-2.4			6.3	3.74314	5.6	4.81202	-0.7
50	1		2	8.2	5.02881	9.1	4.28045	0.9			4.7	4.11096	9	6.0553	4.3
51	1		2	7.8	4.75628	6.7	3.16403	-1.1			4.9	3.17805	5	2.78887	0.1
52	1		1	8.9	4.50802	11.6	3.86437	2.7			7.5	6.58702	5.4	4.69515	-2.1
53	1		3	6.6	4.40202	6.1	4.79467	-0.5			7.7	2.94581	4.1	2.42441	-3.6
54	1		4	5.6	4.06065	5.6	4.19524	0			7	3.4641	5.2	4.41714	-1.8
55	1		2	9	4.49691	10.1	5.66569	1.1			7.6	4.85798	5.7	3.19896	-1.9
56	1		1	8.1	6.02679	10.3	4.42342	2.2			10.2	4.77959	6.3	4.73873	-3.9
57	1		3	6.5	4.40328	11.4	5.2957	4.9			10.2	5.86515	10.2	6.30344	0
58	1		2	10.5	4.64878	5	4.6188	-5.5			5	4.13656	6.1	3.14289	1.1
59	1		4	9.3	6.05622	6.4	4.22164	-2.9			8.9	6.2796	9.6	5.52167	0.7
60	1		4	12.7	4.64399	9	5.49747	-3.7			7.5	4.81318	8.9	4.14863	1.4
61	1		2	6.9	4.43346	6.3	4.19126	-0.6			7.3	3.36815	5.4	3.65756	-1.9
62	1		1	8.2	4.46716	7.6	4.11501	-0.6			6	3.91578	8.1	5.27994	2.1
63	1		2	3.8	2.82056	8	4.83046	4.2			8.2	5.51362	6.4	4.11501	-1.8
64	1		3	7.4	5.2111	11.1	5.04315	3.7			6.7	3.74314	9.6	5.48128	2.9
65	1		3	6.6	4.37671	5.5	2.75882	-1.1			7.8	3.85285	5.3	4.39823	-2.5
66	1		4	8.1	4.35762	6.7	3.12872	-1.4			12.6	4.94862	10.7	5.3965	-1.9
67	1		5	5.4	2.17051	8	4.10961	2.6			5.5	4.35252	8.3	5.29255	2.8
68	1		1	11.6	5.08156	8.4	5.31664	-3.2			8.2	5.43241	6.5	5.1908	-1.7

## Sheet: Kinematics
			RW Putting Performance																		RW Putting Performance
			Day 1																		Day 2
			Pre Test (Test 1)									Post Test (Test 2)									Pre Test (Test 3)									Post Test (Test 4)
Participant #	Group		Mean d1	Stdev d1	Mean d2	Stdev d2	Mean (d1-d2)	Stdev (d1-d2)	Mean V	Stdev V		Mean d1	Stdev d1	Mean d2	Stdev d2	Mean (d1-d2)	Stdev (d1-d2)	Mean V	Stdev V		Mean d1	Stdev d1	Mean d2	Stdev d2	Mean (d1-d2)	Stdev (d1-d2)	Mean V	Stdev V		Mean d1	Stdev d1	Mean d2	Stdev d2	Mean (d1-d2)	Stdev (d1-d2)	Mean V	Stdev V
1	2
2	2		0.126	0.013499	0.309	0.0695142	0.183	0.072885	0.689213	0.0647602		0.13	0.0182574	0.382	0.0586515	0.252	0.053707	0.671422	0.0543766		0.113	0.0200278	0.308	0.0509466	0.195	0.051908	0.636953	0.0474752		0.148	0.0204396	0.315	0.0680278	0.167	0.0563816	0.598743	0.0852594
3	2		0.117	0.03093	0.204	0.0646701	0.087	0.0644722	0.58325	0.0552743		0.077	0.0176698	0.242	0.0513809	0.165	0.0570088	0.553308	0.0586866		0.03	0.02	0.279	0.048637	0.249	0.0570477	0.551233	0.0657476		0.04	0.0124722	0.185	0.0283823	0.145	0.0371932	0.476593	0.123105
4	2		0.112	0.0113529	0.087	0.0194651	0.025	0.0195789	0.581907	0.0574423		0.107	0.00948683	0.101	0.025144	0.024	0.0183787	0.527545	0.033622		0.094	0.0177639	0.08	0.0124722	0.02	0.0133333	0.512305	0.0510988		0.076	0.0117379	0.083	0.0216282	0.021	0.0179196	0.501619	0.0451006
5	2		0.14	0.0496655	0.213	0.0452278	0.087	0.0305687	0.500336	0.0643054		0.168	0.0441714	0.239	0.0631489	0.071	0.062796	0.509487	0.0945585		0.139	0.0303498	0.216	0.20903	0.095	0.199903	0.602712	0.453195		0.171	0.0296086	0.241	0.0324722	0.07	0.046428	0.52282	0.0652726
6	2		0.127	0.0105935	0.191	0.0344642	0.064	0.0368782	0.518478	0.0562		0.149	0.025144	0.215	0.0577831	0.078	0.053707	0.463068	0.0637403		0.15	0.0274874	0.226	0.0581569	0.076	0.0583476	0.451821	0.0854466		0.154	0.0142984	0.244	0.0712117	0.094	0.0668664	0.494549	0.0542856
7	2		0.055	0.0275882	0.18	0.0520683	0.125	0.0554276	0.466127	0.0815746		0.068	0.0220101	0.22	0.0584998	0.152	0.0642564	0.499477	0.0695943		0.065	0.0171594	0.17	0.038873	0.105	0.0469633	0.456212	0.0542089		0.07	0.0487625	0.227	0.0976445	0.157	0.138488	0.560377	0.0960452
8	2		0.125	0.0368932	0.095	0.0259272	0.056	0.0241293	0.527728	0.0526677		0.177	0.0397352	0.116	0.0383551	0.065	0.0481318	0.567851	0.0841706		0.13	0.0253859	0.084	0.0295146	0.05	0.0377124	0.505026	0.0543163		0.16	0.0133333	0.08	0.0323179	0.08	0.033665	0.563149	0.0475748
9	2		0.142	0.024404	0.193	0.03093	0.053	0.0419126	0.515005	0.0728174		0.166	0.0279682	0.238	0.033928	0.072	0.0418463	0.519814	0.0410781		0.135	0.0271825	0.174	0.0503764	0.055	0.038658	0.505574	0.0690366		0.155	0.0217307	0.183	0.0231181	0.034	0.0177639	0.508832	0.0612
10	2		0.162	0.0355278	0.204	0.13922	0.09	0.135565	0.488852	0.102345		0.152	0.0297396	0.144	0.0424788	0.034	0.0217051	0.519574	0.0893743		0.171	0.0546606	0.185	0.0889757	0.072	0.0912627	0.512971	0.0719003		0.241	0.0564604	0.178	0.0463801	0.091	0.0517365	0.536649	0.0693861
11	2		0.162	0.0252982	0.351	0.059339	0.189	0.077093	0.523751	0.0734904		0.184	0.0516828	0.363	0.0466786	0.179	0.0422821	0.550558	0.0777344		0.164	0.0254733	0.347	0.0529255	0.183	0.058319	0.517999	0.100563		0.158	0.0480278	0.312	0.0526624	0.154	0.060406	0.487288	0.0624549
12	2		0.064	0.0835597	0.209	0.0538413	0.157	0.0700872	0.58428	0.186851		0.079	0.0748999	0.266	0.105641	0.193	0.135158	0.562557	0.104367		0.061	0.0233095	0.143	0.034335	0.082	0.0325918	0.483685	0.0881015		0.046	0.0302581	0.218	0.0775743	0.172	0.0965862	0.541285	0.0693586
13	2
14	2		0.109	0.0218327	0.178	0.0329309	0.069	0.0467737	0.518701	0.0483017		0.125	0.0397911	0.207	0.0371334	0.082	0.0269979	0.56284	0.0694141		0.09	0.0294392	0.194	0.0497103	0.104	0.0573876	0.525188	0.0683397		0.137	0.0380205	0.179	0.0378447	0.068	0.0393841	0.543616	0.0531899
15	2		0.148	0.0325918	0.19	0.034641	0.048	0.033928	0.552673	0.0690991		0.135	0.0374907	0.222	0.0415799	0.091	0.0460555	0.522871	0.0843451		0.108	0.018738	0.19	0.0194365	0.082	0.0304777	0.492092	0.0386784		0.128	0.0229976	0.197	0.0505635	0.071	0.062796	0.530645	0.0497826
16	2		0.024	0.0279682	0.194	0.0442719	0.17	0.0620036	0.520109	0.0942774		0.046	0.0271621	0.242	0.0616081	0.196	0.0680196	0.60023	0.117523		0.034	0.0201108	0.17	0.0365148	0.136	0.0394968	0.518749	0.0965502		0.071	0.0255821	0.204	0.0632807	0.133	0.0673383	0.553007	0.111594
17	2		0.141	0.0166333	0.131	0.0366515	0.032	0.0229976	0.493571	0.0369178		0.157	0.0383116	0.255	0.0324037	0.1	0.0449691	0.467251	0.0991199		0.139	0.0166333	0.336	0.0667	0.197	0.0670075	0.533696	0.054415		0.141	0.0242441	0.404	0.129889	0.263	0.120927	0.481927	0.0931226
18	2		0.125	0.0751665	0.084	0.0380643	0.085	0.0306413	0.583862	0.146832		0.182	0.0890443	0.109	0.0395671	0.093	0.0694502	0.582607	0.147809		0.141	0.0585852	0.119	0.0272641	0.05	0.0405518	0.545092	0.107595		0.149	0.0643687	0.171	0.0237814	0.062	0.0418463	0.626667	0.113104
19	2		0.088	0.0553373	0.15	0.0312694	0.07	0.0598145	0.511696	0.0986862		0.103	0.0340098	0.24	0.0326599	0.137	0.0557873	0.55433	0.0813876		0.09	0.0249444	0.194	0.0455095	0.104	0.0432563	0.435989	0.0952487		0.091	0.0321282	0.238	0.0329309	0.147	0.0522919	0.493768	0.057882
20	2		0.126	0.0406065	0.131	0.0363471	0.037	0.0279086	0.485744	0.080556		0.137	0.0305687	0.155	0.0236878	0.026	0.0189737	0.487275	0.0609085		0.125	0.0271825	0.131	0.0344642	0.034	0.0350238	0.436294	0.0616929		0.165	0.0279881	0.236	0.0705849	0.083	0.0688073	0.46397	0.0861999
21	2		0.051	0.0191195	0.138	0.0308401	0.087	0.0386005	0.525552	0.0576144		0.133	0.0503433	0.12	0.0301846	0.045	0.0365908	0.504757	0.0396291		0.079	0.0191195	0.115	0.0201384	0.038	0.0252982	0.505054	0.0574809		0.115	0.0327448	0.144	0.0442719	0.055	0.0464878	0.498261	0.0370625
22	2		0.134	0.0499333	0.145	0.0562238	0.043	0.0330151	0.487586	0.108774		0.093	0.0305687	0.212	0.0444222	0.119	0.0589633	0.55344	0.0928706		0.105	0.0430116	0.279	0.0721803	0.174	0.0924001	0.535683	0.0857181		0.173	0.0498999	0.194	0.0356526	0.039	0.0307137	0.516239	0.047268
23	2		0.132	0.0220101	0.117	0.0452278	0.045	0.0250555	0.475795	0.0421081		0.133	0.0170294	0.136	0.0389301	0.037	0.0294581	0.491998	0.0337516		0.118	0.0367575	0.097	0.0249666	0.033	0.0200278	0.461126	0.0540701		0.136	0.0287518	0.135	0.024608	0.021	0.0144914	0.49584	0.0544567
24	2		0.163	0.0697695	0.143	0.0454728	0.086	0.0350238	0.647866	0.144705		0.165	0.063814	0.148	0.0534997	0.081	0.0674043	0.597289	0.067283		0.115	0.0158114	0.126	0.0245855	0.023	0.0176698	0.549775	0.0433118		0.152	0.0592171	0.162	0.0348967	0.066	0.0356526	0.556044	0.0837514
25	2		0.078	0.0297396	0.234	0.0632807	0.156	0.0756013	0.519948	0.0686749		0.137	0.0559861	0.249	0.0435762	0.112	0.0619677	0.547539	0.102616		0.147	0.0397352	0.177	0.0262679	0.046	0.0263312	0.524141	0.054359		0.187	0.0457165	0.25	0.0365148	0.077	0.0485455	0.551127	0.0402166
26	2		0.158	0.0234758	0.297	0.0405654	0.139	0.0525885	0.477143	0.0951068		0.198	0.046619	0.242	0.0428952	0.046	0.0327278	0.545079	0.0379763		0.161	0.0317805	0.284	0.078344	0.127	0.0952249	0.523725	0.0736099		0.153	0.0290784	0.217	0.0427005	0.074	0.0374759	0.483382	0.0680276
27	2		0.132	0.0139841	0.323	0.0699285	0.191	0.0620842	0.579427	0.0673567		0.147	0.0205751	0.323	0.053965	0.176	0.056999	0.564883	0.0393192		0.131	0.0152388	0.286	0.0702693	0.155	0.0668747	0.585277	0.0681859		0.139	0.00875595	0.264	0.031693	0.125	0.0343996	0.559147	0.0704108
28	2		0.119	0.0159513	0.133	0.0405654	0.036	0.0298887	0.491879	0.0369999		0.152	0.0181353	0.101	0.0144914	0.051	0.0233095	0.499613	0.0427777		0.136	0.013499	0.107	0.0312872	0.039	0.0213177	0.524918	0.0560225		0.164	0.0206559	0.13	0.0249444	0.038	0.0278089	0.527983	0.0371318
29	2		0.113	0.030203	0.218	0.0214994	0.105	0.0432692	0.539734	0.0607127		0.114	0.021187	0.292	0.0513809	0.178	0.0571159	0.548945	0.0650903		0.101	0.0185293	0.196	0.0323866	0.095	0.0445346	0.479062	0.0550389		0.098	0.0329309	0.261	0.0556677	0.163	0.0734923	0.505998	0.0694321
30	2		0.257	0.113534	0.153	0.0848594	0.112	0.0755425	0.610142	0.200943		0.19	0.0555778	0.16	0.0274874	0.044	0.0383551	0.602477	0.0694203		0.202	0.041042	0.205	0.0445346	0.055	0.0469633	0.604914	0.057401		0.133	0.034657	0.256	0.0518973	0.123	0.0641266	0.536514	0.0416481
31	2		0.058	0.0139841	0.14	0.0221108	0.082	0.0220101	0.48305	0.0698806		0.057	0.0133749	0.138	0.0396653	0.081	0.0409471	0.456824	0.0488228		0.065	0.0117851	0.167	0.0316403	0.102	0.0361478	0.531695	0.0532657		0.052	0.0113529	0.168	0.0161933	0.116	0.0259058	0.47002	0.0369171
32	2		0.153	0.0149443	0.147	0.0258414	0.018	0.0193218	0.466733	0.0503102		0.156	0.0227058	0.15	0.033665	0.02	0.0188562	0.481291	0.0707135		0.158	0.0147573	0.135	0.0275882	0.029	0.0255821	0.494849	0.0542714		0.147	0.0194651	0.144	0.0222111	0.025	0.0108012	0.494951	0.0437161
33	2		0.178	0.070206	0.247	0.0651579	0.083	0.0845971	0.788377	0.467129		0.189	0.0420185	0.223	0.0571645	0.05	0.0309121	0.626031	0.108515		0.167	0.046916	0.212	0.0439191	0.063	0.058319	0.619067	0.102658		0.21	0.0579272	0.232	0.0824352	0.062	0.0463801	0.641085	0.143253
34	1		0.114	0.0206559	0.072	0.0220101	0.042	0.0297396	0.471811	0.0612707		0.112	0.0122927	0.111	0.0307137	0.025	0.0135401	0.464856	0.0826861		0.109	0.00994429	0.091	0.0237814	0.026	0.013499	0.442018	0.0442759		0.11	0.0163299	0.084	0.0306232	0.03	0.0221108	0.455998	0.0920575
35	1		0.115	0.00707107	0.179	0.0196921	0.064	0.0206559	0.441676	0.0243401		0.128	0.0139841	0.178	0.0181353	0.05	0.0235702	0.451231	0.031948		0.139	0.0128668	0.179	0.00994429	0.04	0.0149071	0.454019	0.0310302		0.142	0.0122927	0.175	0.012693	0.033	0.0163639	0.429887	0.0302966
36	1		0.106	0.0254733	0.149	0.0213177	0.051	0.0260128	0.503675	0.0508355		0.07	0.0182574	0.158	0.0168655	0.088	0.0225093	0.494511	0.0396163		0.063	0.0182878	0.141	0.0378447	0.078	0.0319026	0.430337	0.0725943		0.095	0.0143372	0.14	0.0249444	0.045	0.0271825	0.492743	0.0488368
37	1		0.14	0.0182574	0.184	0.0259058	0.044	0.0254733	0.520934	0.0611264		0.149	0.0166333	0.145	0.0241523	0.028	0.0168655	0.469122	0.0409353		0.168889	0.0161589	0.153333	0.033541	0.028	0.0248551				0.13	0.0105409	0.152	0.0370585	0.04	0.0266667	0.482369	0.0688765
38	1		0.205	0.0389444	0.126	0.0368782	0.079	0.0381372	0.517101	0.0634273		0.297	0.0586989	0.147	0.0432178	0.15	0.0620036	0.607094	0.086883		0.231	0.0523768	0.144	0.0283627	0.089	0.0591514	0.481365	0.0771255		0.29	0.0439697	0.151	0.0344642	0.139	0.0703088	0.623012	0.0900765
39	1		0.115	0.023214	0.131	0.0314289	0.024	0.0236643	0.488269	0.0645902		0.098	0.0289828	0.17	0.0298142	0.076	0.0435125	0.488611	0.0541208		0.112	0.0175119	0.147	0.0286938	0.037	0.03093	0.508287	0.0627222		0.127	0.0231181	0.241	0.0652261	0.114	0.0613188	0.500004	0.0518254
40	1		0.144	0.0201108	0.104	0.0275681	0.042	0.0332666	0.559305	0.0494849		0.17	0.0567646	0.127	0.0405654	0.045	0.0299073	0.501239	0.0865697		0.183	0.0262679	0.11	0.0282843	0.073	0.0330151	0.605908	0.0503152		0.213	0.034335	0.105	0.0201384	0.108	0.0418463	0.583018	0.0631866
41	1											0.083	0.0200278	0.137	0.0397352	0.056	0.0471876	0.482178	0.0611972
42	1		0.4	0.230072	0.197	0.0621915	0.273	0.0964999	0.826076	0.249553		0.374	0.0856608	0.163	0.043729	0.213	0.10955	0.754762	0.0994836		0.263	0.0432178	0.156	0.0490351	0.111	0.0776674	0.684218	0.0403174		0.17	0.0535413	0.275	0.0531769	0.105	0.0892251	0.565279	0.0485993
43	1		0.192	0.0225093	0.208	0.0388158	0.04	0.0226078	0.507057	0.0687739		0.178	0.0269979	0.225	0.0324037	0.053	0.0444847	0.495374	0.028597		0.156	0.0306232	0.249	0.0544569	0.093	0.0581282	0.507526	0.0787154		0.151	0.0213177	0.214	0.0437671	0.071	0.0465355	0.48342	0.0383379
44	1		0.1	0.0262467	0.106	0.0283627	0.03	0.0194365	0.563055	0.0697267		0.112	0.034254	0.117	0.046916	0.045	0.0435252	0.539427	0.0708943		0.124	0.0217051	0.106	0.0195505	0.024	0.0263312	0.537033	0.0413395		0.117	0.0149443	0.111	0.0233095	0.024	0.0142984	0.552545	0.0313771
45	1		0.128	0.0252982	0.219	0.0372529	0.091	0.0387155	0.549221	0.04978		0.136	0.0157762	0.181	0.0328126	0.045	0.0362859	0.541989	0.0399276		0.123	0.0194651	0.148	0.0541192	0.053	0.0359166	0.529142	0.0577921		0.119	0.0223358	0.141	0.0462961	0.03	0.0333333	0.520009	0.0527639
46	1		0.059	0.0260128	0.185	0.0380789	0.126	0.0618601	0.480093	0.0395341		0.092	0.0352136	0.208	0.0470933	0.116	0.0658618	0.513327	0.0666533		0.035	0.0310018	0.209	0.0366515	0.174	0.0564112	0.448845	0.0570888		0.048	0.0376534	0.218	0.0454117	0.17	0.0724185	0.44937	0.0462232
47	1		0.106	0.021187	0.112	0.0214994	0.024	0.02319	0.469332	0.0350633		0.125	0.0177951	0.119	0.0166333	0.018	0.0147573	0.486479	0.0448687		0.096	0.0177639	0.105	0.0271825	0.023	0.0170294	0.443716	0.0716445		0.13	0.0194365	0.115	0.0330824	0.031	0.0228279	0.46143	0.0745914
48	1		0.211	0.0455705	0.11	0.0301846	0.101	0.0564604	0.561118	0.0698799		0.242	0.050728	0.118	0.0198886	0.124	0.0577735	0.580805	0.0812399		0.221	0.0443346	0.113	0.0245176	0.108	0.0477959	0.587566	0.0613983		0.152	0.050728	0.122	0.018738	0.048	0.041042	0.537293	0.066128
49	1		0.133	0.0294581	0.223	0.053135	0.092	0.0630344	0.496209	0.0940009		0.12	0.0235702	0.201	0.03755	0.081	0.0310734	0.520234	0.0861927		0.129	0.0128668	0.188	0.0234758	0.059	0.0264365	0.495134	0.0379618		0.121	0.0237814	0.154	0.0374759	0.051	0.0414863	0.480826	0.0320632
50	1		0.193	0.0434741	0.341	0.0458136	0.148	0.066966	0.461692	0.0603307		0.145	0.0380789	0.288	0.0415799	0.143	0.0581282	0.458071	0.0555463		0.131	0.0357305	0.305	0.0483621	0.174	0.0613188	0.454534	0.0480851		0.179	0.0443346	0.286	0.033731	0.109	0.0515213	0.495151	0.08904
51	1		0.187	0.0421769	0.171	0.045326	0.034	0.0356526	0.534792	0.0543026		0.102	0.0175119	0.147	0.0262679	0.045	0.0324037	0.441334	0.052245		0.101	0.0152388	0.154	0.0340588	0.057	0.0262679	0.432202	0.0471659		0.127	0.0275076	0.163	0.0388873	0.042	0.039101	0.463061	0.0472611
52	1		0.18	0.0659966	0.09	0.0282843	0.09	0.0563718	0.5594	0.0770882		0.158	0.0373571	0.103	0.0216282	0.059	0.0354181	0.51711	0.0699017		0.138	0.0220101	0.093	0.0254078	0.051	0.0324722	0.484809	0.0751724		0.174	0.0142984	0.098	0.0131656	0.076	0.0222111	0.518788	0.041934
53	1		0.125	0.0222361	0.182	0.0175119	0.057	0.0245176	0.530479	0.0537215		0.14	0.0298142	0.178	0.032249	0.05	0.0397213	0.502683	0.0493434		0.122	0.0289828	0.175	0.0279881	0.055	0.0452769	0.493926	0.0596686		0.121	0.033483	0.174	0.0429987	0.063	0.0416467	0.478368	0.0314551
54	1		0.168	0.0402216	0.177	0.0294581	0.033	0.034335	0.462613	0.068246		0.157	0.039172	0.329	0.131947	0.172	0.119145	0.498656	0.067521		0.159	0.0272641	0.204	0.0241293	0.049	0.0296086	0.483768	0.0534041		0.141	0.0246982	0.119	0.0242441	0.04	0.0188562	0.528935	0.0428393
55	1		0.082	0.0810761	0.311	0.0999389	0.229	0.130081	0.467907	0.127931		0.141	0.268181	0.301	0.0793655	0.288	0.148982	0.597145	0.337125		0.075	0.0334166	0.249	0.0465355	0.174	0.0432563	0.460411	0.0939029		0.06	0.011547	0.218	0.0282056	0.158	0.0301109	0.489057	0.0424319
56	1		0.094	0.021187	0.143	0.0494526	0.049	0.0357305	0.444803	0.0935189		0.08	0.0149071	0.221	0.0871079	0.141	0.0891254	0.493823	0.0825995		0.057	0.0235938	0.22	0.125078	0.163	0.139368	0.48006	0.0708474		0.066	0.0177639	0.247	0.053135	0.181	0.0544569	0.47951	0.0582691
57	1		0.068	0.0154919	0.164	0.0356526	0.096	0.0347051	0.476564	0.0712407		0.088	0.0139841	0.151	0.0321282	0.063	0.03653	0.520355	0.0696217		0.125	0.0299073	0.158	0.034254	0.047	0.0352924	0.523021	0.206947		0.103	0.0258414	0.13	0.0343188	0.041	0.045326	0.531297	0.0749536
58	1		0.102	0.0289828	0.221	0.0591514	0.121	0.0714065	0.468034	0.0673478		0.114	0.0275681	0.202	0.024404	0.088	0.0402216	0.412202	0.0678429		0.116	0.0306232	0.203	0.0421769	0.087	0.0507828	0.440559	0.0707656		0.097	0.0275076	0.207	0.034335	0.11	0.0516398	0.459965	0.0510881
59	1		0.105	0.0403457	0.116	0.0206559	0.029	0.0260128	0.549398	0.0936195		0.083	0.0266875	0.109	0.0218327	0.03	0.0163299	0.541693	0.110632		0.093	0.0279086	0.117	0.0349762	0.042	0.0308401	0.510001	0.1157		0.092	0.0147573	0.102	0.0329309	0.024	0.0254733	0.506976	0.106688
60	1		0.137	0.0439823	0.133	0.0487739	0.052	0.038239	0.523523	0.0958111		0.154	0.0306232	0.108	0.0436654	0.05	0.034641	0.513476	0.187215		0.189	0.0347851	0.086	0.0117379	0.103	0.0408384	0.60948	0.0635472		0.174	0.0440202	0.085	0.0227303	0.089	0.0523768	0.57519	0.096383
61	1		0.1	0.0290593	0.142	0.0335989	0.046	0.0350238	0.447064	0.168901		0.101	0.0310734	0.145	0.0395109	0.054	0.0323866	0.497278	0.0849085		0.068	0.0131656	0.204	0.0531664	0.136	0.056999	0.472614	0.0830277		0.109	0.0299815	0.173	0.0485455	0.066	0.0492612	0.453517	0.0754696
62	1		0.106	0.0467143	0.204	0.02319	0.098	0.0505085	0.499152	0.0697907		0.089	0.0395671	0.276	0.0340588	0.187	0.046916	0.510842	0.0556099		0.075	0.0337474	0.263	0.0573585	0.188	0.0829726	0.446406	0.0627956		0.172	0.162399	0.284	0.0380643	0.194	0.0616802	0.518129	0.0756547
63	1		0.14	0.0301846	0.23	0.0385861	0.09	0.0432049	0.465812	0.0650373		0.175	0.0299073	0.317	0.0862876	0.142	0.0953124	0.54875	0.112572		0.185	0.0241523	0.232	0.0428952	0.055	0.0330824	0.484274	0.0535488		0.19	0.0294392	0.321	0.135355	0.139	0.138279	0.524969	0.0657765
64	1		0.039	0.0246982	0.185	0.0455217	0.146	0.0560159	0.465747	0.111823		0.013	0.0188856	0.265	0.0485913	0.252	0.0482586	0.51391	0.0943332		0.081	0.025144	0.243	0.0424395	0.162	0.0489444	0.47664	0.105843		0.072	0.0131656	0.213	0.0555878	0.141	0.0583952	0.531471	0.0555842
65	1		0.066	0.0177639	0.121	0.0202485	0.055	0.0241523	0.417974	0.102285		0.08	0.0152753	0.202857	0.0471573	0.086	0.073212				0.068	0.0198886	0.131	0.0276687	0.063	0.0294581	0.481751	0.0625466		0.097	0.0170294	0.201	0.0428045	0.104	0.0383551	0.506583	0.0799663
66	1		0.176	0.0577735	0.205	0.0324037	0.067	0.0434741	0.530131	0.0747067		0.144	0.0422164	0.276	0.0811309	0.144	0.0889694	0.515254	0.0741551		0.172	0.0563323	0.241	0.0430633	0.079	0.0582046	0.541128	0.0961669		0.14	0.0466667	0.231	0.0570477	0.095	0.0940744	0.544808	0.0607859
67	1		0.149	0.033483	0.105	0.0259272	0.058	0.0325918	0.497163	0.0314773		0.114	0.0377712	0.085	0.0350397	0.039	0.0242441	0.472522	0.104687		0.127	0.03093	0.1	0.0149071	0.035	0.0195789	0.529595	0.0475984		0.13	0.0182574	0.094	0.033731	0.046	0.0259058	0.492211	0.0644661
68	1		0.042	0.0345768	0.158	0.0454117	0.116	0.0365756	0.456596	0.134104		0.067	0.0663409	0.16	0.0286744	0.107	0.0494526	0.463527	0.0696593		0.129	0.0691938	0.173	0.041379	0.07	0.0496655	0.541338	0.125045		0.114	0.0550151	0.171	0.0443346	0.081	0.0443346	0.536694	0.0895414
